# Supplementary material for: Ear biometrics for patient identification in global health: a field study to test the effectiveness of an image stabilization device in improving identification accuracy
Source: BMC Med Inform Decis Mak. 2019 Jun 18;19:114. doi: 10.1186/s12911-019-0833-9 (PMC6580478; doi:10.1186/s12911-019-0833-9)
Supplement: Supplementary file 1 — Matlab functions and main script. (ZIP 4 kb) [file 12911_2019_833_MOESM1_ESM.zip]

Archive with 8 entries (8 files):
- aggregateSIFTResultsR2.m
- checkResultsR2.m
- getSIFTMatchesR2.m
- getSIFTPtsR2.m
- masterSIFTScriptR2.m
- matchSIFTPtsR2.m
- readEarsR2.m
- SIFTkNNR2.m
