# Supplementary material for: Ear biometrics for patient identification in global health: a field study to test the effectiveness of an image stabilization device in improving identification accuracy
Source: BMC Med Inform Decis Mak. 2019 Jun 18;19:114. doi: 10.1186/s12911-019-0833-9 (PMC6580478; doi:10.1186/s12911-019-0833-9)
Supplement: Supplementary file 1 — Matlab functions and main script. (ZIP 4 kb) [file 12911_2019_833_MOESM1_ESM.zip › aggregateSIFTResultsR2.m]

function [ SIFTResults ] = aggregateSIFTResults( numSIFTPts, k, matchingSIFTPts )
    M = numel(matchingSIFTPts);
    SIFTResults = cell(1,M);
    for i = 1:M
        SIFTIndexAndDist = SIFTkNN(numSIFTPts,k,matchingSIFTPts{i});
        SIFTResults{i} = (SIFTIndexAndDist);
    end
end
