# Supplementary material for: Ear biometrics for patient identification in global health: a field study to test the effectiveness of an image stabilization device in improving identification accuracy
Source: BMC Med Inform Decis Mak. 2019 Jun 18;19:114. doi: 10.1186/s12911-019-0833-9 (PMC6580478; doi:10.1186/s12911-019-0833-9)
Supplement: Supplementary file 1 — Matlab functions and main script. (ZIP 4 kb) [file 12911_2019_833_MOESM1_ESM.zip › checkResultsR2.m]

function [ counts ] = checkResults( resultsToCheck, k, numPhotos)

    counts = zeros(1,k);
    for i = 1:(numel(resultsToCheck))
       jmax = size(resultsToCheck{i},1);
       for j = 1:jmax
          if i == resultsToCheck{i}(j) 
             counts(j) = counts(j) + 1;
          end
       end 
    end
end
