# Supplementary material for: Ear biometrics for patient identification in global health: a field study to test the effectiveness of an image stabilization device in improving identification accuracy
Source: BMC Med Inform Decis Mak. 2019 Jun 18;19:114. doi: 10.1186/s12911-019-0833-9 (PMC6580478; doi:10.1186/s12911-019-0833-9)
Supplement: Supplementary file 1 — Matlab functions and main script. (ZIP 4 kb) [file 12911_2019_833_MOESM1_ESM.zip › getSIFTMatchesR2.m]

function [ matchingSIFTData ] = getSIFTMatches( testingSIFTPts,trainingSIFTPts )
    
    M = numel(testingSIFTPts);
    matchingSIFTData = cell(1,M);
    for i = 1:M
        %send matchSIFTPts the 1x3 cell containing:
        %SIFTTestingPts{i}{1} = image index
        %SIFTTestingPts{i}{2} 
            %X,Y location
            %Scale
            %Orientation
        %SIFTTestingPts{i}{3}
            %8x8 gradient neihborhood
        %entire trainingDatabase SIFTTrainingPts
        %returns a 1x3 cell where 
        matchingSIFTData{i} = matchSIFTPts(testingSIFTPts(i),trainingSIFTPts);
    end
end
