# Supplementary material for: Ear biometrics for patient identification in global health: a field study to test the effectiveness of an image stabilization device in improving identification accuracy
Source: BMC Med Inform Decis Mak. 2019 Jun 18;19:114. doi: 10.1186/s12911-019-0833-9 (PMC6580478; doi:10.1186/s12911-019-0833-9)
Supplement: Supplementary file 1 — Matlab functions and main script. (ZIP 4 kb) [file 12911_2019_833_MOESM1_ESM.zip › getSIFTPtsR2.m]

%returns cell array for SIFT data
%requires cell array containing input images
function [ SIFTData ] = getSIFTPts( inputCellArray )

    M = numel(inputCellArray);
    SIFTData = cell(1,M);

    for i = 1:M
        %SIFT feature extraction using vlFeat --> {i}{1} is the index
        %{i}{2} is the image data
        [fSIFTtemp,dSIFTtemp] = vl_sift((inputCellArray{i}{2}));
        SIFTData{i} = {(inputCellArray{i}{1}),fSIFTtemp,dSIFTtemp};
    end
end
