# Supplementary material for: Ear biometrics for patient identification in global health: a field study to test the effectiveness of an image stabilization device in improving identification accuracy
Source: BMC Med Inform Decis Mak. 2019 Jun 18;19:114. doi: 10.1186/s12911-019-0833-9 (PMC6580478; doi:10.1186/s12911-019-0833-9)
Supplement: Supplementary file 1 — Matlab functions and main script. (ZIP 4 kb) [file 12911_2019_833_MOESM1_ESM.zip › masterSIFTScriptR2.m]

%%%%%%%%%%%%%%%%%%%%%%%%%%%%%%%%%%%%%%%%%%%%%%%%%%%%%%%%%%%%%%%%%%%%%%%%%%%
%                           Load VL_FEAT                                  %
%%%%%%%%%%%%%%%%%%%%%%%%%%%%%%%%%%%%%%%%%%%%%%%%%%%%%%%%%%%%%%%%%%%%%%%%%%%
clear; clc; close all;
format compact;

vlpath = 'X:\Desktop\Senior_Design\SIFT-matlab\SIFT-matlab\vlfeat-0.9.18\toolbox\vl_setup';
run(vlpath);
% confirm vl is in operation
vl_version

%%%%%%%%%%%%%%%%%%%%%%%%%%%%%%%%%%%%%%%%%%%%%%%%%%%%%%%%%%%%%%%%%%%%%%%%%%%
%                              Load Data                                  %
%%%%%%%%%%%%%%%%%%%%%%%%%%%%%%%%%%%%%%%%%%%%%%%%%%%%%%%%%%%%%%%%%%%%%%%%%%%

numImagesToRead = 194;

imageFolderPath = 'X:\Desktop\ears matlab\';
%imageFolderPath = 'C:\Users\Alex\Documents\Boston University\CAS CS 585\CS585-Project\IIT_ear\raw\';
dataFile_1 = '*_d.jpg';
dataFile_2 = '*_dt.jpg';
%dataFile_3 = '*_.jpg';
%dataFile_4 = '*_t.jpg';

%holds each subset of photos, 1 for each of the 125 subjects
%readEars(imageFolderPath,*fileName,'ALL') --> read all images
%readEars(imageFolderPath,*fileName,10) --> read 10 images
data_1 = readEars(imageFolderPath,dataFile_1,numImagesToRead);
data_2 = readEars(imageFolderPath,dataFile_2,numImagesToRead);
% data_3 = readEars(imageFolderPath,dataFile_3,numImagesToRead);
% data_4 = readEars(imageFolderPath,dataFile_4,numImagesToRead);

%%%%%%%%%%%%%%%%%%%%%%%%%%%%%%%%%%%%%%%%%%%%%%%%%%%%%%%%%%%%%%%%%%%%%%%%%%%
%                           Get SIFT points                               %
%%%%%%%%%%%%%%%%%%%%%%%%%%%%%%%%%%%%%%%%%%%%%%%%%%%%%%%%%%%%%%%%%%%%%%%%%%%

%extract SIFT points for each of the photos in each subset
SIFTPts_1 = getSIFTPts(data_1);
SIFTPts_2 = getSIFTPts(data_2);
% SIFTPts_3 = getSIFTPts(data_3);
% SIFTPts_4 = getSIFTPts(data_4);

%create combined datasets by concatenating points comment this
% SIFTPts_1_2 = [SIFTPts_1,SIFTPts_2];
% SIFTPts_1_3 = [SIFTPts_1,SIFTPts_3];
% SIFTPts_2_3 = [SIFTPts_2,SIFTPts_3];
% SIFTPts_2_3_4_5 =[SIFTPts_2,SIFTPts_3,SIFTPts_4,SIFTPts_5];
% SIFTPts_1_3_4_5 =[SIFTPts_1,SIFTPts_3,SIFTPts_4,SIFTPts_5];
% SIFTPts_1_2_4_5 =[SIFTPts_1,SIFTPts_2,SIFTPts_4,SIFTPts_5];

%%%%%%%%%%%%%%%%%%%%%%%%%%%%%%%%%%%%%%%%%%%%%%%%%%%%%%%%%%%%%%%%%%%%%%%%%%%
%                   Find matches for each test criteria                   %
%%%%%%%%%%%%%%%%%%%%%%%%%%%%%%%%%%%%%%%%%%%%%%%%%%%%%%%%%%%%%%%%%%%%%%%%%%%
tic
%minimum number of matching sift points to consider (threshold)
numSIFTPts = 7;
%k nearest neighbors
k = 10;

%number of pictures to test against training data
M = numel(SIFTPts_1);

%get the matching values - getSIFTMatches(test, train)
matchingSIFTPts_1_v_2 = getSIFTMatches(SIFTPts_1,SIFTPts_2);
% matchingSIFTPts_1_v_3 = getSIFTMatches(SIFTPts_1,SIFTPts_3);
matchingSIFTPts_2_v_1 = getSIFTMatches(SIFTPts_2,SIFTPts_1);
% matchingSIFTPts_2_v_3 = getSIFTMatches(SIFTPts_2,SIFTPts_3);
% matchingSIFTPts_3_v_1 = getSIFTMatches(SIFTPts_3,SIFTPts_1);
% matchingSIFTPts_3_v_2 = getSIFTMatches(SIFTPts_3,SIFTPts_2);
% 
% matchingSIFTPts_1_v_2_3 = getSIFTMatches(SIFTPts_1,SIFTPts_2_3);
% matchingSIFTPts_2_v_1_3 = getSIFTMatches(SIFTPts_2,SIFTPts_1_3);
% matchingSIFTPts_3_v_1_2 = getSIFTMatches(SIFTPts_3,SIFTPts_1_2);

% matchingSIFTPts_1_v_2_3_4_5 = getSIFTMatches(SIFTPts_1,SIFTPts_2_3_4_5);
% matchingSIFTPts_2_v_1_3_4_5 = getSIFTMatches(SIFTPts_2,SIFTPts_1_3_4_5); 
% matchingSIFTPts_3_v_1_2_4_5 = getSIFTMatches(SIFTPts_3,SIFTPts_1_2_4_5); 

%%%%%%%%%%%%%%%%%%%%%%%%%%%%%%%%%%%%%%%%%%%%%%%%%%%%%%%%%%%%%%%%%%%%%%%%%%%
%                         Aggregate Data                                  %
%%%%%%%%%%%%%%%%%%%%%%%%%%%%%%%%%%%%%%%%%%%%%%%%%%%%%%%%%%%%%%%%%%%%%%%%%%%

SIFTAggregates_1_v_2 = aggregateSIFTResults(numSIFTPts,k,matchingSIFTPts_1_v_2);
% SIFTAggregates_1_v_3 = aggregateSIFTResults(numSIFTPts,k,matchingSIFTPts_1_v_3);
SIFTAggregates_2_v_1 = aggregateSIFTResults(numSIFTPts,k,matchingSIFTPts_2_v_1);
% SIFTAggregates_2_v_3 = aggregateSIFTResults(numSIFTPts,k,matchingSIFTPts_2_v_3);
% SIFTAggregates_3_v_1 = aggregateSIFTResults(numSIFTPts,k,matchingSIFTPts_3_v_1);
% SIFTAggregates_3_v_2 = aggregateSIFTResults(numSIFTPts,k,matchingSIFTPts_3_v_2);
% 
% SIFTAggregates_1_v_2_3 = aggregateSIFTResults(numSIFTPts,k,matchingSIFTPts_1_v_2_3);
% SIFTAggregates_2_v_1_3 = aggregateSIFTResults(numSIFTPts,k,matchingSIFTPts_2_v_1_3);
% SIFTAggregates_3_v_1_2 = aggregateSIFTResults(numSIFTPts,k,matchingSIFTPts_3_v_1_2);

% SIFTAggregates_1_v_2_3_4_5 = aggregateSIFTResults(numSIFTPts,k,matchingSIFTPts_1_v_2_3_4_5);
% SIFTAggregates_2_v_1_3_4_5 = aggregateSIFTResults(numSIFTPts,k,matchingSIFTPts_2_v_1_3_4_5);
% SIFTAggregates_3_v_1_2_4_5 = aggregateSIFTResults(numSIFTPts,k,matchingSIFTPts_3_v_1_2_4_5);

%%%%%%%%%%%%%%%%%%%%%%%%%%%%%%%%%%%%%%%%%%%%%%%%%%%%%%%%%%%%%%%%%%%%%%%%%%%
%                            Check Results                                %
%%%%%%%%%%%%%%%%%%%%%%%%%%%%%%%%%%%%%%%%%%%%%%%%%%%%%%%%%%%%%%%%%%%%%%%%%%%

SIFTResults_1_v_2(1,:) = checkResults(SIFTAggregates_1_v_2,k,numImagesToRead);
% SIFTResults_1_v_3(1,:) = checkResults(SIFTAggregates_1_v_3,k,numImagesToRead);
SIFTResults_2_v_1(1,:) = checkResults(SIFTAggregates_2_v_1,k,numImagesToRead);
% SIFTResults_2_v_3(1,:) = checkResults(SIFTAggregates_2_v_3,k,numImagesToRead);
% SIFTResults_3_v_1(1,:) = checkResults(SIFTAggregates_3_v_1,k,numImagesToRead);
% SIFTResults_3_v_2(1,:) = checkResults(SIFTAggregates_3_v_2,k,numImagesToRead);
% 
% SIFTResults_1_v_2_3(1,:) = checkResults(SIFTAggregates_1_v_2_3,k,numImagesToRead);
% SIFTResults_2_v_1_3(1,:) = checkResults(SIFTAggregates_2_v_1_3,k,numImagesToRead);
% SIFTResults_3_v_1_2(1,:) = checkResults(SIFTAggregates_3_v_1_2,k,numImagesToRead);

% SIFTResults_1_v_2_3_4_5(1,:) = checkResults(SIFTAggregates_1_v_2_3_4_5,k,numImagesToRead);
% SIFTResults_2_v_1_3_4_5(1,:) = checkResults(SIFTAggregates_2_v_1_3_4_5,k,numImagesToRead);
% SIFTResults_3_v_1_2_4_5(1,:) = checkResults(SIFTAggregates_3_v_1_2_4_5,k,numImagesToRead);

SIFTResults_1_v_2(2,:) = SIFTResults_1_v_2/M;
% SIFTResults_1_v_3(2,:) = SIFTResults_1_v_3/M;
SIFTResults_2_v_1(2,:) = SIFTResults_2_v_1/M;
% SIFTResults_2_v_3(2,:) = SIFTResults_2_v_3/M;
% SIFTResults_3_v_1(2,:) = SIFTResults_3_v_1/M;
% SIFTResults_3_v_2(2,:) = SIFTResults_3_v_2/M;
% 
% SIFTResults_1_v_2_3(2,:) = SIFTResults_1_v_2_3/M;
% SIFTResults_2_v_1_3(2,:) = SIFTResults_2_v_1_3/M;
% SIFTResults_3_v_1_2(2,:) = SIFTResults_3_v_1_2/M;

% SIFTResults_1_v_2_3_4_5(2,:) = SIFTResults_1_v_2_3_4_5/M;
% SIFTResults_2_v_1_3_4_5(2,:) = SIFTResults_2_v_1_3_4_5/M;
% SIFTResults_3_v_1_2_4_5(2,:) = SIFTResults_3_v_1_2_4_5/M;

%%%%%%%%%%%%%%%%%%%%%%%%%%%%%%%%%%%%%%%%%%%%%%%%%%%%%%%%%%%%%%%%%%%%%%%%%%%
%                            Save Results                                 %
%%%%%%%%%%%%%%%%%%%%%%%%%%%%%%%%%%%%%%%%%%%%%%%%%%%%%%%%%%%%%%%%%%%%%%%%%%%

numSIFTPts
numImagesToRead
k

%test v train
avg1v1 = mean([SIFTResults_1_v_2(2), SIFTResults_2_v_1(2)])
% ,SIFTResults_1_v_3(2),SIFTResults_2_v_1(2),...
%     SIFTResults_2_v_3(2),SIFTResults_3_v_1(2),SIFTResults_3_v_2(2)])

% avg1v2 = mean([SIFTResults_1_v_2_3(2),SIFTResults_2_v_1_3(2),SIFTResults_3_v_1_2(2)])
% 
% % avg1v4 = mean([SIFTResults_1_v_2_3_4_5(2),SIFTResults_2_v_1_3_4_5(2),SIFTResults_3_v_1_2_4_5(2)])
% 
% 
avg1v1_knn = mean([sum(SIFTResults_1_v_2(2,:)),sum(SIFTResults_2_v_1(2,:))])
%    ,sum(SIFTResults_1_v_3(2,:)),...
%     sum(SIFTResults_2_v_1(2,:)),sum(SIFTResults_2_v_3(2,:)),...
%     sum(SIFTResults_3_v_1(2,:)),sum(SIFTResults_3_v_2(2,:))]);
% 
% avg1v2_knn = mean([sum(SIFTResults_1_v_2_3(2,:)),...
%     sum(SIFTResults_2_v_1_3(2,:)),sum(SIFTResults_3_v_1_2(2,:))]);

% avg1v4_knn = mean([sum(SIFTResults_1_v_2_3_4_5(2,:)),...
%     sum(SIFTResults_2_v_1_3_4_5(2,:)),sum(SIFTResults_3_v_1_2_4_5(2,:))]);
wholetime = toc
