# Supplementary material for: Ear biometrics for patient identification in global health: a field study to test the effectiveness of an image stabilization device in improving identification accuracy
Source: BMC Med Inform Decis Mak. 2019 Jun 18;19:114. doi: 10.1186/s12911-019-0833-9 (PMC6580478; doi:10.1186/s12911-019-0833-9)
Supplement: Supplementary file 1 — Matlab functions and main script. (ZIP 4 kb) [file 12911_2019_833_MOESM1_ESM.zip › matchSIFTPtsR2.m]

function [ matchingSIFTData ] = matchSIFTPts( testingSIFTData, trainingSIFTData )
    M = numel(trainingSIFTData);
    matchingSIFTData = cell(1,M);
    
    for i = 1:M
        %SIFT
        da = testingSIFTData{1}{3};
        db = trainingSIFTData{i}{3};
        [tempMatches,tempScores] = vl_ubcmatch(da,db);
        %return the index of the training point against which the testing
        %point is being tested
        matchingSIFTData{i} = {trainingSIFTData{i}{1},tempMatches,tempScores};
    end   
end
