# Supplementary material for: Ear biometrics for patient identification in global health: a field study to test the effectiveness of an image stabilization device in improving identification accuracy
Source: BMC Med Inform Decis Mak. 2019 Jun 18;19:114. doi: 10.1186/s12911-019-0833-9 (PMC6580478; doi:10.1186/s12911-019-0833-9)
Supplement: Supplementary file 1 — Matlab functions and main script. (ZIP 4 kb) [file 12911_2019_833_MOESM1_ESM.zip › readEarsR2.m]

%returns a cell array containing the read in images
%requires file name and path to be specified, e.g.
%filePath = 'C:\Users\Alex\Documents\Boston University\CAS CS585\CS585-Project\IIT_ear\processed\221\'
%fileType = '*_1.bmp';

function [ data ] = readEars( filePath,fileType,numImagesToRead )

    
    D = dir(strcat(filePath,fileType));
    M = numel(D);
    if ~strcmp('ALL',numImagesToRead)
        if numImagesToRead < numel(D)
            M = numImagesToRead;
        end
    end
    data = cell(1,M);
    
    for i = 1:M
       index = str2num(strtok(D(i).name,'_'));
       [RGB, map] = imread((strcat(filePath,D(i).name)));
       [RGBnew, newmap] = imresize(RGB, [300 NaN]);
       RGBsingle = im2single(RGBnew);
       gryI = rgb2gray(RGBsingle);
       gryIcrop= imcrop(gryI, [65 81 215 123]);
       gryInew = imresize(gryIcrop, [75 NaN]); 
       imshow(gryInew)
       data{i} = {index,gryInew}; 
    end
end
