# Supplementary material for: Ear biometrics for patient identification in global health: a field study to test the effectiveness of an image stabilization device in improving identification accuracy
Source: BMC Med Inform Decis Mak. 2019 Jun 18;19:114. doi: 10.1186/s12911-019-0833-9 (PMC6580478; doi:10.1186/s12911-019-0833-9)
Supplement: Supplementary file 1 — Matlab functions and main script. (ZIP 4 kb) [file 12911_2019_833_MOESM1_ESM.zip › SIFTkNNR2.m]

%threshold determines the minimum number of matching points to consider the
%feature vector
%a new data output is created which contains images meeting this criteria
%Each kNN feature vector will contain threshold number of features
function [ imageIndexAndDistance ] = SIFTkNN( threshold, numberNeighbors, matchingSIFTData )

    M = numel(matchingSIFTData);
    validDistances = zeros(M,threshold);
    distanceIndex = zeros(M,2);
    count = 1;
    for i = 1:M
       if size(matchingSIFTData{i}{3},2) >= threshold
           
           %take the lowest threshold distances
           sortedDistances = sort(matchingSIFTData{i}{3});
           validDistances(i,:) = sortedDistances(1:threshold);
           %save the index in matchingSIFTData where they occured
           distanceIndex(count,1) = i;
           %save the subject index too
           distanceIndex(count,2) = matchingSIFTData{i}{1};
           count = count + 1;
       end
    end
    
    %remove empty/unused allocation
    distanceIndex = distanceIndex(1:count-1,:);
    validDistances = validDistances(distanceIndex(:,1),:);
    
    %run kNN
    %we are trying to find the smallest distance so min is a 
    %zero vector of threshold size
    minVec = zeros(1,threshold);
    [IDX,D] = knnsearch(validDistances,minVec,'k', numberNeighbors); 
    %IDX gives the index of the correct index
    imageIndexAndDistance(:,1) = distanceIndex(IDX,2);
    
    imageIndexAndDistance(:,2) = D';
    %distance = D';
    %imageIndex = distanceIndex(IDX);
end
